# Supplementary material for: Preferences and perceptions of the recreational spearfishery of the Great Barrier Reef
Source: PLoS One. 2019 Sep 6;14(9):e0221855. doi: 10.1371/journal.pone.0221855 (PMC6731020; doi:10.1371/journal.pone.0221855)
Supplement: S8 Table — (XLSX) [file pone.0221855.s012.xlsx]

## Sheet: Raw_1
By ticking this box you state that you are over 18 years of age and that you agree to the above terms of the survey.	What city/town north of Bundaberg do you mostly spearfish from?	On average, how many days per month do you go spearfishing?	If you are happy to say so, where do you often go spearfishing and what percentage of your time do you go to that area?				How long is your average spearfishing trip?			Over the time you have been spearfishing, have you noticeably increased or decreased your total catch?			In the average 100 fish you shoot, how many would be in each of these categories?
1	2	8	9				11			12			14
Response	Open-Ended Response	Response	Coastline diving	Inshore reefs/islands (i.e. accessible by ferry)	Offshore reefs (Great Barrier Reef Marine Park)	Coral Sea/open ocean (outside GBR marine park)	Less than 4 hours (half day)	All day	2 or more days	Increased	Decreased	Stayed the same	Mangrove Jack<img height="87" width="200" alt="Mangrove Jack" src="https://www.daf.qld.gov.au/__data/assets/image/0013/51250/Mangrove-jack-Lutjanus-argentimaculatus.jpg" /> - 0	Mangrove Jack<img height="87" width="200" alt="Mangrove Jack" src="https://www.daf.qld.gov.au/__data/assets/image/0013/51250/Mangrove-jack-Lutjanus-argentimaculatus.jpg" /> - 5	Mangrove Jack<img height="87" width="200" alt="Mangrove Jack" src="https://www.daf.qld.gov.au/__data/assets/image/0013/51250/Mangrove-jack-Lutjanus-argentimaculatus.jpg" /> - 10	Mangrove Jack<img height="87" width="200" alt="Mangrove Jack" src="https://www.daf.qld.gov.au/__data/assets/image/0013/51250/Mangrove-jack-Lutjanus-argentimaculatus.jpg" /> - 20	Mangrove Jack<img height="87" width="200" alt="Mangrove Jack" src="https://www.daf.qld.gov.au/__data/assets/image/0013/51250/Mangrove-jack-Lutjanus-argentimaculatus.jpg" /> - 30	Mangrove Jack<img height="87" width="200" alt="Mangrove Jack" src="https://www.daf.qld.gov.au/__data/assets/image/0013/51250/Mangrove-jack-Lutjanus-argentimaculatus.jpg" /> - 40	Mangrove Jack<img height="87" width="200" alt="Mangrove Jack" src="https://www.daf.qld.gov.au/__data/assets/image/0013/51250/Mangrove-jack-Lutjanus-argentimaculatus.jpg" /> - 50	Mangrove Jack<img height="87" width="200" alt="Mangrove Jack" src="https://www.daf.qld.gov.au/__data/assets/image/0013/51250/Mangrove-jack-Lutjanus-argentimaculatus.jpg" /> - 60	Mangrove Jack<img height="87" width="200" alt="Mangrove Jack" src="https://www.daf.qld.gov.au/__data/assets/image/0013/51250/Mangrove-jack-Lutjanus-argentimaculatus.jpg" /> - 70	Mangrove Jack<img height="87" width="200" alt="Mangrove Jack" src="https://www.daf.qld.gov.au/__data/assets/image/0013/51250/Mangrove-jack-Lutjanus-argentimaculatus.jpg" /> - 80	Mangrove Jack<img height="87" width="200" alt="Mangrove Jack" src="https://www.daf.qld.gov.au/__data/assets/image/0013/51250/Mangrove-jack-Lutjanus-argentimaculatus.jpg" /> - 90	Mangrove Jack<img height="87" width="200" alt="Mangrove Jack" src="https://www.daf.qld.gov.au/__data/assets/image/0013/51250/Mangrove-jack-Lutjanus-argentimaculatus.jpg" /> - 100	Black Spot Tuskfish<img height="99" width="180" alt="Black Spot Tuskfish" src="https://www.daf.qld.gov.au/__data/assets/image/0016/63430/Wrasse-Blackspot-500.jpg " /> - 0	Black Spot Tuskfish<img height="99" width="180" alt="Black Spot Tuskfish" src="https://www.daf.qld.gov.au/__data/assets/image/0016/63430/Wrasse-Blackspot-500.jpg " /> - 5	Black Spot Tuskfish<img height="99" width="180" alt="Black Spot Tuskfish" src="https://www.daf.qld.gov.au/__data/assets/image/0016/63430/Wrasse-Blackspot-500.jpg " /> - 10	Black Spot Tuskfish<img height="99" width="180" alt="Black Spot Tuskfish" src="https://www.daf.qld.gov.au/__data/assets/image/0016/63430/Wrasse-Blackspot-500.jpg " /> - 20	Black Spot Tuskfish<img height="99" width="180" alt="Black Spot Tuskfish" src="https://www.daf.qld.gov.au/__data/assets/image/0016/63430/Wrasse-Blackspot-500.jpg " /> - 30	Black Spot Tuskfish<img height="99" width="180" alt="Black Spot Tuskfish" src="https://www.daf.qld.gov.au/__data/assets/image/0016/63430/Wrasse-Blackspot-500.jpg " /> - 40	Black Spot Tuskfish<img height="99" width="180" alt="Black Spot Tuskfish" src="https://www.daf.qld.gov.au/__data/assets/image/0016/63430/Wrasse-Blackspot-500.jpg " /> - 50	Black Spot Tuskfish<img height="99" width="180" alt="Black Spot Tuskfish" src="https://www.daf.qld.gov.au/__data/assets/image/0016/63430/Wrasse-Blackspot-500.jpg " /> - 60	Black Spot Tuskfish<img height="99" width="180" alt="Black Spot Tuskfish" src="https://www.daf.qld.gov.au/__data/assets/image/0016/63430/Wrasse-Blackspot-500.jpg " /> - 70	Black Spot Tuskfish<img height="99" width="180" alt="Black Spot Tuskfish" src="https://www.daf.qld.gov.au/__data/assets/image/0016/63430/Wrasse-Blackspot-500.jpg " /> - 80	Black Spot Tuskfish<img height="99" width="180" alt="Black Spot Tuskfish" src="https://www.daf.qld.gov.au/__data/assets/image/0016/63430/Wrasse-Blackspot-500.jpg " /> - 90	Black Spot Tuskfish<img height="99" width="180" alt="Black Spot Tuskfish" src="https://www.daf.qld.gov.au/__data/assets/image/0016/63430/Wrasse-Blackspot-500.jpg " /> - 100	Green Humphead Parrotfish<img height="127" width="190" alt="Green Humphead Parrotfish" src="https://wanzwan.files.wordpress.com/2012/11/bumphead_parrot_fish.jpg" /> - 0	Green Humphead Parrotfish<img height="127" width="190" alt="Green Humphead Parrotfish" src="https://wanzwan.files.wordpress.com/2012/11/bumphead_parrot_fish.jpg" /> - 5	Green Humphead Parrotfish<img height="127" width="190" alt="Green Humphead Parrotfish" src="https://wanzwan.files.wordpress.com/2012/11/bumphead_parrot_fish.jpg" /> - 10	Green Humphead Parrotfish<img height="127" width="190" alt="Green Humphead Parrotfish" src="https://wanzwan.files.wordpress.com/2012/11/bumphead_parrot_fish.jpg" /> - 20	Green Humphead Parrotfish<img height="127" width="190" alt="Green Humphead Parrotfish" src="https://wanzwan.files.wordpress.com/2012/11/bumphead_parrot_fish.jpg" /> - 30	Green Humphead Parrotfish<img height="127" width="190" alt="Green Humphead Parrotfish" src="https://wanzwan.files.wordpress.com/2012/11/bumphead_parrot_fish.jpg" /> - 40	Green Humphead Parrotfish<img height="127" width="190" alt="Green Humphead Parrotfish" src="https://wanzwan.files.wordpress.com/2012/11/bumphead_parrot_fish.jpg" /> - 50	Green Humphead Parrotfish<img height="127" width="190" alt="Green Humphead Parrotfish" src="https://wanzwan.files.wordpress.com/2012/11/bumphead_parrot_fish.jpg" /> - 60	Green Humphead Parrotfish<img height="127" width="190" alt="Green Humphead Parrotfish" src="https://wanzwan.files.wordpress.com/2012/11/bumphead_parrot_fish.jpg" /> - 70	Green Humphead Parrotfish<img height="127" width="190" alt="Green Humphead Parrotfish" src="https://wanzwan.files.wordpress.com/2012/11/bumphead_parrot_fish.jpg" /> - 80	Green Humphead Parrotfish<img height="127" width="190" alt="Green Humphead Parrotfish" src="https://wanzwan.files.wordpress.com/2012/11/bumphead_parrot_fish.jpg" /> - 90	Green Humphead Parrotfish<img height="127" width="190" alt="Green Humphead Parrotfish" src="https://wanzwan.files.wordpress.com/2012/11/bumphead_parrot_fish.jpg" /> - 100	Coral Trout<img height="107" width="190" alt="Coral Trout" src="http://fish-on.com.au/wp-content/uploads/2014/02/CORAL-TROUT-1.jpg" /> - 0
I agree	Cairns	3 to 5	25%	25%	50%			All day				Stayed the same														5
I agree	cairns	3 to 5	25%		75%			All day				Stayed the same		5												5											0
I agree	cairns	0-2	25%		75%			All day				Stayed the same														5
I agree	Cairns	3 to 5	25%	25%	50%	25%		All day				Stayed the same		5												5											0
I agree	cairns	3 to 5	25%	25%	25%	25%		All day				Stayed the same		5													10											5
I agree		0-2	25%		75%			All day				Stayed the same		5													10
I agree	1770	3 to 5	25%		75%			All day			Decreased					20										5											0
I agree	1770 ear Agnes Water	3 to 5	25%	50%	75%	25%		All day			Decreased			5												5											0
I agree	Townsville	3 to 5			100%			All day			Decreased			5													10										0
I agree	Gladstone	0-2			100%				2 or more days			Stayed the same	0												0												0
I agree	Townsville	0-2	25%	25%	25%	25%		All day			Decreased			5												5											0
I agree	Yeppoon	3 to 5	0%	50%	50%	0%		All day				Stayed the same		5													10										0
I agree	Gladstone	5 to 10	0%	25%	75%	0%			2 or more days			Stayed the same	0															20									0
I agree	Gladstone	3 to 5	75%		25%		Less than 4 hours (half day)	All day		Increased						20									0												0												0
I agree	1770	3 to 5	25%	75%	25%	0%	Less than 4 hours (half day)			Increased			0												0												0
I agree	Gladstone	0-2	50%	50%			Less than 4 hours (half day)					Stayed the same		5												5
I agree	Gladstone	0-2	75%	0%	25%	25%		All day				Stayed the same	0												0												0
I agree	Gladstone	0-2	25%	25%	50%				2 or more days	Increased				5											0												0
I agree	1770	More than 10	100%	100%	50%	25%		All day				Stayed the same	0												0												0
I agree	1770	3 to 5	25%	50%	25%			All day				Stayed the same		5												5											0
I agree	Capricorn Bunker Group	5 to 10	0%	0%	100%	0%		All day			Decreased				10											5											0
I agree	Gladstone	3 to 5	25%	0%	25%	25%		All day				Stayed the same		5												5											0
I agree	Yeppoon	0-2	0%	75%	25%	0%		All day				Stayed the same	0												0													5
I agree	Townsville	0-2	25%	75%				All day				Stayed the same	0															20									0
I agree	townsville	0-2	25%	25%	75%	0%		All day				Stayed the same		5													10										0
I agree	Ingham	0-2		75%	25%			All day		Increased			0												0												0
I agree	Gladstone	3 to 5	25%	0%	25%	25%		All day				Stayed the same		5												5											0
I agree	Mackay	0-2	25%	25%	75%			All day	2 or more days	Increased			0													5											0
I agree	Gladstone	3 to 5	0%	25%	75%			All day				Stayed the same		5											0												0
I agree	Emu park/ Kepple island	0-2	25%	50%				All day				Stayed the same		5
I agree	Emu park/ Kepple island	0-2	25%	50%				All day				Stayed the same		5
I agree	Townsville	0-2	0%	0%	75%	25%		All day				Stayed the same	0													5											0
I agree	Cooktown	More than 10	25%	25%	25%	50%		All day			Decreased			5											0													5
I agree	Yeppoon	0-2	50%	25%	25%		Less than 4 hours (half day)					Stayed the same
I agree	1770	3 to 5		50%	25%	25%		All day			Decreased			5										100		5											0
I agree	Mission beach	0-2			75%	25%		All day		Increased
I agree	1770	0-2	0%		100%			All day			Decreased																10										0
I agree	Whitsundays	3 to 5	25%	75%	25%	0%	Less than 4 hours (half day)				Decreased				10												10											5
I agree	Townsville	3 to 5	0%	50%	25%	25%		All day		Increased			0													5												5
I agree	Gladatone	0-2	25%	75%	0%	0%		All day			Decreased			5													10										0
I agree	Tannum Sands	5 to 10	25%	50%	25%	25%	Less than 4 hours (half day)					Stayed the same		5											0												0
I agree	Gladstone	3 to 5	25%	50%	25%			All day			Decreased			5												5
I agree	1770	0-2	25%	25%	25%	25%			2 or more days		Decreased	Stayed the same		5												5
I agree	Bundaberg	0-2	100%	0%	0%	0%	Less than 4 hours (half day)					Stayed the same							50						0												0
I agree	Yeppoon	0-2		50%	50%			All day		Increased				5												5											0
	Tully		0%	25%	75%	0%	Less than 4 hours (half day)			Increased					10													20									0
I agree	Cooktown	More than 10	25%	50%	25%			All day		Increased			0												0														10
I agree	Yeppoon	3 to 5	0%	50%	25%	25%	Less than 4 hours (half day)					Stayed the same	0												0														10
I agree	Bowen	3 to 5	0%	75%	25%	0%		All day				Stayed the same		5													10										0
I agree	Townsville	0-2	25%	25%	50%			All day				Stayed the same			10													20									0
I agree	Cairns	2016-05-10	0%	50%	50%			All day			Decreased				10												10												10
I agree	Mackay	0-2	100%					All day			Decreased			5												5											0
I agree	Bowen	More than 10	25%	75%			Less than 4 hours (half day)				Decreased				10												10												10
I agree	Townsville	0-2	25%	50%	25%	0%		All day			Decreased			5													10										0
I agree	Port Douglas	0-2			100%			All day		Increased
I agree	Townsville	0-2	25%		50%	25%		All day			Decreased			5													10										0
I agree	Bundaberg	0-2	75%	25%			Less than 4 hours (half day)					Stayed the same														5																							0
I agree	Agnes water	0-2	0%	25%	75%			All day		Increased			0													5												5
I agree	Mackay	2016-05-10	25%	75%	0%	0%	Less than 4 hours (half day)				Decreased						30										10												10
I agree	Townsville	0-2	0%	0%	100%	0%		All day				Stayed the same	0												0												0
I agree	townsville	0-2		50%	50%			All day				Stayed the same		5													10										0
I agree	Mossman	3 to 5	50%	25%	75%	0%		All day				Stayed the same		5											0												0
I agree	Gladstone	3 to 5	25%	25%	50%	0%		All day		Increased				5												5											0
I agree	Cairns	0-2			100%	75%		All day			Decreased		0												0												0
I agree	Innisfail	3 to 5	0%	25%	75%	0%	Less than 4 hours (half day)	All day				Stayed the same		5														20									0
I agree	Cairns	3 to 5	75%	25%	0%	0%	Less than 4 hours (half day)					Stayed the same				20											10										0
I agree	port douglas	3 to 5			50%	50%			2 or more days	Increased				5
I agree	Mossman FNQ	0-2		25%	75%			All day		Increased				5												5
I agree	Cairns	0-2	25%	25%	25%	0%		All day			Decreased			5												5											0
I agree	Gladstone	3 to 5			100%	100%		All day				Stayed the same		5												5												5
I agree	Mackay	0-2	25%	25%	50%	0%		All day		Increased				5													10										0
I agree		0-2		75%	25%		Less than 4 hours (half day)			Increased			0													5											0
I agree	Mackay	2016-05-10	50%	25%	50%	0%		All day				Stayed the same	0															20									0
I agree	Innisfail	3 to 5	25%	50%	50%	0%		All day				Stayed the same		5													10										0
I agree	Innisfail	2016-05-10	75%	75%	75%	50%		All day			Decreased					20															50							5
I agree	Cairns	0-2			100%			All day				Stayed the same		5															30								0
I agree	Cairns	0-2			100%	25%		All day				Stayed the same
I agree	Airlie Beach	0-2	0%	25%	75%			All day		Increased				5															30								0
I agree	Gladstone	3 to 5	25%	50%	25%				2 or more days			Stayed the same														5											0
I agree	Bowen	3 to 5	50%	50%	0%	0%	Less than 4 hours (half day)	All day				Stayed the same		5												5											0
I agree	mackay	0-2	25%	50%	25%			All day		Increased				5													10										0
I agree	Cairns	0-2	25%		75%			All day				Stayed the same	0													5											0
I agree	Mackay	0-2	25%	50%	50%	0%		All day			Decreased					20											10										0
I agree	Cairns	0-2	0%	0%	100%	0%		All day		Increased				5												5											0
I agree	Cairns	0-2	25%	25%	75%			All day		Increased				5													10										0
I agree	Mackay	3 to 5	25%	50%	25%			All day		Increased					10												10										0
I agree	Yeppoon	More than 10	25%	50%	25%	0%		All day			Decreased		0														10										0
I agree	Mackay	3 to 5	75%	50%	25%	0%		All day				Stayed the same	0															20									0
I agree	Cairns	0-2	25%	0%	75%	0%		All day				Stayed the same	0												0												0
I agree	cairns	2016-05-10	25%		50%	25%		All day				Stayed the same		5												5											0
I agree	Bowen	0-2	0%	50%	50%		Less than 4 hours (half day)					Stayed the same		5														20									0
I agree	Mission beach	2016-05-10		25%	75%			All day			Decreased			5															30								0
I agree	Cairns	0-2	25%	0%	25%	0%		All day		Increased				5												5											0
I agree	Cow Bay	0-2			75%			All day				Stayed the same		5												5											0
I agree	townsville	0-2	25%	50%	25%	0%		All day				Stayed the same	0															20									0
I agree	Townsville	0-2	0%	100%	0%	0%	Less than 4 hours (half day)					Stayed the same				20												20									0
I agree	Bowen	More than 10	25%	25%	50%	0%		All day		Increased					10												10	20									0
I agree	Gladstone	0-2	0%	0%	100%	0%	Less than 4 hours (half day)			Increased				5													10										0
I agree	Townsville	0-2	25%			75%	Less than 4 hours (half day)				Decreased		0												0												0
I agree	Cairns	3 to 5	25%	25%	50%	0%		All day				Stayed the same		5													10
I agree	Gladstone	0-2	0%	0%	100%	0%	Less than 4 hours (half day)			Increased				5													10										0
I agree	Port Douglas	3 to 5	0%	0%	100%	0%		All day			Decreased		0												0												0
I agree	Mackay	3 to 5		25%	75%			All day		Increased				5														20									0
I agree	Innisfail	3 to 5	25%	25%	75%	0%		All day				Stayed the same				20										5											0
I agree	Ayr	5 to 10	0%	50%	50%	0%		All day				Stayed the same		5													10										0
I agree	Innisfail	3 to 5		50%	50%			All day		Increased				5														20									0
	Mission beach	3 to 5	50%	25%	25%	0%		All day			Decreased			5													10											5
I agree	Townsville	0-2	0%	0%	100%	0%	Less than 4 hours (half day)					Stayed the same		5											0												0
I agree	Townsville	0-2	25%	75%	25%	0%		All day		Increased				5													10										0
I agree	Thursday Island	0-2	25%	50%	25%			All day		Increased				5												5											0
I agree	Mission Beach	5 to 10	0%	25%	50%	25%		All day				Stayed the same			10													20									0
I agree	Cairns	0-2	0%	25%	75%	0%		All day				Stayed the same	0												0												0
I agree	Townsville	3 to 5	25%	75%	25%			All day			Decreased					20												20									0
I agree	Townsville	0-2	25%	50%	25%			All day				Stayed the same			10
I agree	Cairns	3 to 5	25%	25%	50%	0%		All day		Increased				5													10										0
I agree	Cairns	0-2	0%	0%	75%	25%		All day				Stayed the same		5												5											0
I agree	Cairns	5 to 10	25%	25%	50%			All day				Stayed the same			10												10										0
I agree	Brisbane	3 to 5	25%	25%	50%	0%		All day			Decreased			5												5											0
I agree	Cairns	0-2	0%		100%	0%		All day			Decreased			5												5											0
I agree	Mission beach	3 to 5	25%	25%	50%			All day				Stayed the same		5															30
I agree	Ingham	3 to 5		25%	50%	25%		All day			Decreased			5													10										0
I agree	cairns	0-2			100%			All day						5											0												0
I agree	Yeppoon	3 to 5		25%	50%	25%		All day				Stayed the same		5														20									0
	Yeppoon	0-2			50%			All day			Decreased			5													10										0
I agree	Mission beach	3 to 5	25%	25%	50%	25%		All day							10													20									0
I agree	Cairns	0-2	0%	0%	100%	0%		All day				Stayed the same	0													5											0
I agree	Ingham	3 to 5	75%	50%	50%			All day			Decreased			5														20
I agree	Agnes Waters	5 to 10	50%	25%	25%	0%	Less than 4 hours (half day)			Increased				5													10										0
I agree		3 to 5	25%	0%	50%	25%		All day				Stayed the same		5													10										0
I agree	Yeppoon	5 to 10	25%	50%	25%			All day				Stayed the same																	30
I agree	Cairns	3 to 5	25%	25%		50%		All day				Stayed the same			10											5											0
I agree	Gladstone	More than 10	0%	25%	100%	0%			2 or more days			Stayed the same		5														20									0
I agree			25%
I agree	Cardwell	0-2	25%		75%			All day				Stayed the same			10												10
I agree	Mackay	0-2	25%	0%	75%	25%			2 or more days	Increased					10														30								0
I agree	Townsville	3 to 5	0%	0%	50%	50%		All day				Stayed the same	0												0													5
I agree	Townsville	0-2	0%	50%	50%	0%		All day				Stayed the same			10												10										0
I agree	Cairns/Innisfail	More than 10	0%	0%	75%	25%		All day		Increased				5													10										0
I agree	Townsville	0-2	0%	25%	75%	0%		All day		Increased			0													5											0
I agree	Serina	More than 10	100%	75%	50%	50%		All day		Increased				5														20									0
I agree	Mackay	0-2	25%	25%	50%	0%		All day		Increased			0														10										0
I agree	Gladstone	0-2	25%	25%	50%			All day			Decreased			5													10										0
I agree	Townsville	0-2	0%	0%	100%	0%		All day				Stayed the same		5													10										0
I agree	Ingham	0-2	50%	25%	25%	0%		All day				Stayed the same		5													10										0
I agree	Cooktown	3 to 5	25%	25%	50%			All day			Decreased					20											10
I agree	Gladstone	0-2	0%	25%	50%	25%			2 or more days			Stayed the same		5														20									0
I agree	Heron Island	2016-03-05			100%			All day		Increased				5
[truncated: 241 more columns]
